# Supplementary material for: Transcatheter aortic valve replacement associated infective endocarditis case series: broadening the criteria for diagnosis is the need of the hour
Source: BMC Cardiovasc Disord. 2021 Nov 20;21:559. doi: 10.1186/s12872-021-02364-0 (PMC8606088; doi:10.1186/s12872-021-02364-0)
Supplement: Supplementary file 6 — Additional file 6: Table S1. [file 12872_2021_2364_MOESM6_ESM.xlsx]

## Sheet: Sheet1
	Reference	Age (yrs)	Sex	Major co-morbidities	Type of Aortic Valve	Time after TAVR implantation	Predisposing factors for IE	Clinical symptoms of Infective endocarditis	Mode of diagnosis of valve abnormality	Finding on Echocardiogram	Pathogen	Treatment	Outcome reported
	Gurtler N et al (1)	66	M	Inguinal hernia, Psoriasis vulgaris	Not reported (NR)	1 year	Catheter associated urinary tract infection with pseudomonal bacteremia	Persistent fever	TEE	a free-floating mass (12 × 8mm) was identified on the aortic valve	Pseudomonas aeruginosa	Surgical prosthetic valve replacement and intavenous antibiotics for 6 weeks	Alive after 3 months
	Ruchonnet EP et al (2)	84	F	Hypertension (HTN), Dyslipidemia	Size M (25 mm) ACURATE neo ™ valve	7 days	none reported	Dyspnea(NYHA 3), sweating	TEE	left-to-right fistula circulating from the left ventricular outflow tract	Staphylococcus aureus	Surgical treatment with pericardial patches and course of intravenous antibiotics	alive at 1 year
	Amat-Santos IJ et al(3)	75	M	End stage renal disease, transient ischemic attack	26-mm Sapien XT valve	4 Months	none reported	Fever, Heart failure	TEE	perforation affecting the base of the anterior mitral leaflet	Staphylococcus epidermidis	6 weeks of intravenous antibiotics, surgery could not be done due to very high risk of patient (logEuroSCORE of 48%)	Died after 18 months
	Ahmad K et al (4)	80	F	Diabetes mellitus, chronic obstructive lung disease, atrial fibrillation	Edwards-Sapien XT 23 mm valve	3 months	Dental procedure (w/o Ab prophylaxis)	recurrent fever, abdominal pain, nausea, diarrhoea, and vaginal bleeding	TTE and TEE	6-mm large vegetation on the prosthetic aortic valve	Enterococcus faecalis	Surgical replacement of aortic valve	Alive at 3months
	Moufarrej et al (5)	87	F	non-insulin dependent diabetes mellitus, chronic hypertension, coronary artery disease	NR	6 months	repeated hospital admissions for constitutional symptoms	fever and convulsive seizures	TEE	large mobile vegetation measuring 1.3 × 0.6 cm attached to transcatheter prosthetic valve struts and posterior aortic root pseudo aneurysm	Corynebacterium amycolatum	an aortic root and valve replacement with a preserved homograft with reimplantation of coronary ostia (Bentall-like procedure)	alive at 18 months
	Sari C et al (6)	75	F	atrial fibrillation, arterial hypertension, pulmonary hypertension and coronary artery disease	26-mm Edwards – Saphien XT	7 months	none reported	acute exacerbation of heart failure, new palpitations	3D - TTE	Valve vegetation of 10 x 7mm	Enterococcus faecium	Surgical replacement of aortic valve (SAVR)	Died at post op day - 1
	Elghannam et al (7)	78	F	permanent atrial fibrillation, recurrent gastrointestinal bleeding	Bentall procedure for aortic aneurysm and aortic valve stenosis using a bioprosthetic aortic conduit (23 mm Bio Valsalva, Vascutek)	1 yr	none reported	Progressive dyspnea - NYHA 3	TEE	severe regurgitation III°–IV° of the aortic bioprothesis and a de novo mitral valve regurgitation III°, LVEF deteriorated 40-45% compared to 60% previously	Streptococcus sanguinis	SAVR and mitral valve repair	Alive at 13 days
	Amir S Fathi et al (8)	72	M	Colo-rectal adenocarcinoma	bioprosthetic aortic valve (PERIMOUNT Magna Ease)	4 yrs	surgery- high anterior resection for colo rectal adenocarcinoma	Progrssive dyspnea, orthopnea, peripheral edema	TTE, TEE	TTE -biventricular dilatation, severe left‐ventricular systolic impairment (ejection fraction 29%), and severe aortic regurgitation ; TEE- Vegetation on bioprosthesis	None - couldn't isolate causative organism	valve-in-valve-in-valve TAVR, using another 31 mm CoreValve System	Alive at 18 months
	Carrel et al (9)	76	M	NR	NR	9 months	NR	CHF- worsening dyspnea	TEE	large vegetation causing substantial obstruction of the prosthetic valve (transvalvular mean pressure gradient, 52 mm Hg; aortic-valve area, 0.5 cm2 )	Candida parapsilosis	SAVR	Died after 2 months
	Morioka et al (10)	80	M	type 2 diabetes mellitus, chronic kidney disease	23mm SAPIEN3 (Edwards Lifesciences, Irvine, CA, USA)	POD - 15	Total Parentral Nutrition (TPE) after emergent ileus band resection surgery for strangulated ileus	High fever and shaking chills	NR	NR	Candida parapsilosis	Prolonged course of antifungals	Discharged on POD 37
				type 2 diabetes mellitus, chronic kidney disease	23mm SAPIEN3 (Edwards Lifesciences, Irvine, CA, USA)	2 months	NR	Night sweats and low grade fever	TEE	mobile vegetations attached to the SAPIEN3 valves without apparent destruction	Candida parapsilosis	Antifungals and SAVR	Alive at 6 weeks
	Syed Yaseen Naqvi et al (11)	69	M	chronic kidney disease stage 3, insulin-dependent type 2 diabetes mellitus and morbid obesity	Medtronic Mosaic 27mm porcine bioprosthetic aortic valve (AV)	11 yrs	NR	worsening exertional dyspnea and fatigue for 3 weeks.	TTE, TEE	TTE - normal left ventricular ejection fraction with severe prosthetic aortic valve regurgitation but no evidence of vegetation ; TEE - prosthetic aortic valve endocarditis with severe regurgitation, thickened leaflets and mobile vegetation	Corynebacterium striatum	Valve-in-valve-in-valve TAVR with prolonged course of intravenous antibiotics	Alive at 12 months
	R Olsthoorn et al (12)	62	M	Progressive chronic obstructive pulmonary disease and Pulmonary Embolism	CoreValve Evolut R: 34 mm	1 yr	NR	Progressive dyspnea	TTE, Cardiac Computed Tomography, Positron Emission Tomography	TTE - aortic wall thickening with an increased gradient (mean 40) and extensive pericardial effusion ; PET 18F‐Fluorodeoxyglucose CT : abnormal uptake at the aortic valve prosthesis	Enterococcus faecalis culture	initially course of antibiotics but patient failed it and developed conduction defect and then underwent SAVR	Alive at 6 weeks
	Zhigalov k et al (13)	75	M	Coronary artery disease with implanted stents, myocardial infarction 4 years back	29 mm balloon-expandable Edwards-	2 months		fever, dyspnea and signs of heart failure		large vegetation on the TAVR prosthesis with severe aortic valve insufficiency and a moderately reduced LV function	Streptococcus sanguis	Right anterior minithoracotomy	Alive
	Gonzalez YO et al (14)	97	F	hypertension, atrial fibrillation, peripheral vascular disease, and diastolic heart failure	25-mm SAPIEN valve	3 years		chills, fever, and acute kidney injury followedby right sided face, arm and leg weakness	3D TEE	3D TEE- abnormal thickening and a mobile vegetation on one of the leaflets of the TAVR valve	Streptococcus mitis	intavenous antibiotics for 8 weeks	Alive
	Nguyen et al (15)	84	M	NR	31 mm Medtronic CoreValve System	1 yr	NR	congestive heart failure, and cardiorenal syndrome	TEE	severe intraprosthetic aortic regurgitation (AR) with cusp prolapse, Vegetations absent	Streptococcus sanguis	valve-in-valve TAVR, using another 31 mm CoreValve System	Alive at 1 yr
	Rafiq et al (16)	64	F	Myasthenia Gravis	CoreValve System	2 months	NR	fever with rigors at night and general malaise	TTE , TEE	TEE : echo-free space within the wall of the ascending aorta at the site of the stents of the core valve	Moraxella nonliquefaciens	intravenous antibiotics	Alive at 3 years
